# Supplementary material for: Computed tomographic pulmonary angiography and pulmonary embolism: predictive value of a d-dimer assay
Source: BMC Res Notes. 2012 Feb 17;5:104. doi: 10.1186/1756-0500-5-104 (PMC3305359; doi:10.1186/1756-0500-5-104)
Supplement: Additional file 1 — The complete data set is available as a Microsoft Excel spreadsheet and can be downloaded as an additional file (CTPA ddimer.xls). [file 1756-0500-5-104-S1.XLS]

## Sheet: Data
AGE	GENDER	DDIMER		CTPA
		PERFROMED	VALUE	Main outcome	Anatomical site	Significant intrapulm findings
71	1	2	0	1		4
66	2	1	166	1		5
54	1	1	705	1		6
85	1	2	0	1		9
75	1	1	280	1		7
30	1	1	63	1		8
67	2	2	0	1		5
48	1	1	952	2	3
39	2	2	0	1		6
56	2	1	861	1		9
71	1	2	0	1		1
33	1	2	0	1		8
73	1	1	357	1		1
48	2	2	0	1		1
79	2	0	387	1		6
80	1	1	753	1		4
80	1	1	0	1		1
59	2	2	0	1		9
39	2	2	108	1		1
48	1	1	404	1		9
78	1	1	0	1		2
79	2	2	0	1		5
81	1	1	987	1		1
61	2	2	124	1		5
46	2	2	69	1		7
63	2	2	0	1		7
52	1	1	588	1		1
68	2	2	0	1		9
57	2	2	207	1		9
71	1	1	0	1		4
45	1	1	0	2	1	2
71	1	1	0	2	1	2
86	2	2	977	2	2	8
38	1	1	0	3		2
63	1	1	773	1		7
71	1	1	426	1		7
46	2	2	0	1		7
62	1	1	0	1		1
31	2	2	0	1		7
71	2	2	765	1		7
72	2	2	0	1		7
73	1	1	0	2	3	3
43	2	2	0	1		7
63	2	2	234	1		7
553	1	1	0	1		7
86	2	2	0	1		7
55	2	2	0	1		7
61	1	1	354	3		1
53	2	2	563	1		2
87	2	2	0	1		7
53	1	1	320	1		8
75	1	1	572	1		1
61	1	1	0	1		7
59	2	2	91	2	2
41	1	1	0	1		7
44	1	1	261	1		9
61	2	2	0	1		8
46	2	2	493	1		2
69	1	1	993	1		1
29	2	2	0	1		1
46	1	1	0	1		9
34	2	2	66	1		9
68	1	1	354	1		6
69	1	1	248	1		6
53	2	2	0	1		9
29	1	1	549	1		5
42	1	1	0	2	3	9
63	1	1	934	2	3	4
68	1	1	191	1		5
59	2	2	50	2	3
71	2	2	352	1		2
73	1	1	285	1		1
72	1	1	0	1		8
58	1	1	0	1		7
58	2	1	0	1		7
75	1	2	0	1		7
75	1	1	0	1		2
78	2	1	866	1		7
75	2	2	304	1		7
72	1	2	0	2	3	8
73	2	1	0	1		1
71	2	2	64	1		7
60	1	2	1537	1		9
58	1	1	2839	2	1	7
83	2	1	0	1		1
70	1	2	298	1		9
71	1	2	2667	2	2	9
39	2	2	926	1		2
57	1	1	269	1		2
68	1	1	0	1		1
65	1	1	0	1		2
47	2	2	0	1		5
84	2	2	726	1		7
73	2	0	5672	1		9
33	1	1	1432	2	1	9
53	2	2	9999	2	3	5
69	1	1	263	1		2
70	2	2	1827	1		3
83	1	1	0	2	2	7
78	1	1	0	1		7
70	2	2	0	1		1
79	1	1	0	1		2
72	2	2	0	1		1
78	2	2	0	1		5
70	1	1	572	1		2
66	1	1	90	1		7
45	2	2	445	1		7
44	1	1	616	1		7
85	2	2	0	1		7
85	2	2	409	1		8
67	2	2	481	1		9
50	1	1	0	1		7
0	2	2	0	1		7
0	2	2	585	2	3	1
79	2	2	0	1		5
87	2	2	0	1		1
57	2	2	0	1		9
75	2	2	248	1		9
91	2	2	976	1		7
77	2	2	250	1		10
46	2	2	614	1		3
46	2	2	2007	3		7
76	1	1	503	1		9
71	2	2	0	2	3	1
48	2	2	490	1		1
48	1	1	50	1		9
60	1	1	411	1		2
42	1	1	188	3		9
47	1	1	0	2	3	3
60	2	2	50	1		10
75	1	1	0	2	3	2
81	2	2	0	2	4	7
77	1	1	0	1		1
83	2	2	0	1		2
41	1	1	784	2	1	2
64	1	1	0	1		9
83	2	2	532	2	3	7
46	2	2	2000	3		7
34	1	1	63	1		7
74	1	1	0	1		9
48	1	1	480	2	2	5
62	1	1	227	1		7
52	2	2	0	3		7
72	2	2	0	1		2
68	2	2	294	1		2
69	1	1	0	1		2
55	2	2	220	1		5
77	1	1	0	1		1
28	2	2	657	1		7
88	1	1	0	1		8
72	1	1	0	1		7
47	2	2	0	1		7
45	1	1	79	1		7
80	1	1	0	1		1
42	1	1	2762	1		1
75	2	2	0	1		1
75	1	2	0	1		1
43	1	1	1032	2	1	7
63	1	1	141	1		9
63	1	1	1499	1		9
44	1	1	82	1		2
71	2	2	0	1		2
73	1	1	191	1		9
48	1	1	1699	1		8
93	2	2	488	1		1
52	2	2	0	1		9
87	2	2	0	1		9
84	2	2	726	1		6
52	2	2		1		9
87	2	2		1		9
84	2	1	726	1		6
83	1	1	260	1		1
54	1	1	735	2	2	7
41	1	1	784	2	1	7
78	1	2		1		6
95	1	1	94	1		8,10
73	2	2		1		8
95	2	1	3235	2	2	7
81	1	2		1		8,10
53	2	1	320	1		9
65	2	2		1		7
42	2	1	256	2	3	1
66	1	2		1		4,5
83	2	2		1		1,6
59	1	1	523	1		1
70	2	2		1		7
78	1	1	6774	2	2	2
43	1	2		2	3	4
65	1	2		2	2	9
71	2	2		1		5,6
79	1	1	1013	3		7
84	2	1	111	1		4
404	2	1	898	1		7
77	2	1	1283	2	2	4
65	1	2		1		7
84	1	2		1		9
31	2	1	219	1		7
57	2	2		1		9
82	2	1	876	1		8
88	2	1	10000	1		9
53	2	2		1		4
52	1	1	297	1		7
77	1	1	279	1		9
58	2	2		1		8
83	2	2		1		7
83	1	2		1		7
33	1	2		1		4
37	1	2		1		4,5
29	2	1	1770	1		7
71	2	2		1		7
69	1	1	108	1		10
68	1	1	1155	1		1
67	2	2		2	2	9
71	2	1	210	1		7
73	1	2		1		8
36	2	1	611	1		7
66	1	1	312	1		9
77	1	2		1		7
93	2	2		1		4,5
85	2	1	222	1		9
53	1	2		3		5
65	2	2		1		1
45	1	1	175	1		6
54	1	2		1		9
69	2	2		1		8
71	2	2		1		4,5
67	1	1	288	1		7
84	1	2		1		1
58	1	1	1132	1		8
880	2	2		2	4	7
63	2	2		1		3
57	1	1		1		1
52	1	2		1		1
79	1	2		1		8
86	1	1	529	1		8
51	1	1	154	1		7
86	1	1	1272	1		1
79	2	1	1645	2	4	1
65	1	2		3		7
66	1	1	442	1		7
70	2	1	160	3		7
63	1	1	58	1		8
36	2	2		1		8
80	2	1	1236	2	3	1
84	1	2		1		8
42	2	2		1		9
80	2	2		1		9
85	2	2		1		9
79	2	2		1		7
58	2	1	471	1		7
81	2	1	1132	1		7
43	2	1	92	1		7
30	1	1	1010	1		8
59	1	1	936	1		4
60	2	2		1		7
73	1	2		1		4
75	2	2		1		4
63	2	2		1		9
81	1	2		2	3	9
47	2	1	427	1		7
75	2	2		1		1
55	2	2		1		1
74	2	2		1		7
75	2	1	321	1		9
79	1	2		1		1
78	1	1	194	1		9
74	2	1	1811	1		8
78	2	1	3216	1		8
61	1	2		1		9
20	2	1	405	1		7
31	1	2		1		2
87	2	1	727	1		2
92	2	1	4450	1		7
33	1	2		1		4
55	2	2		1		4
69	1	1	378	1		7
37	2	2		1		7
57	2	1	283	1		1
63	1	1	141	1		9
63	1	1	1492	1		9
68	2	1	1478	1		9
57	2	2		1		3
74	1	2		2	2	8
37	2	1	227	2	2	7
72	2	1	360	1		9
72	2	2		1		8
61	2	2		1		9
51	2	2		1		7
42	2	1	542	1		1
59	1	1	936	1		4
70	2	1	580	1		3
63	2	1	559	1		2
75	1	2		1		8
49	2	2		2	1	9
77	2	1	1210	2	3	9
85	2	1	393	1		2
60	1	2		1		8
63	2	2		1		4
91	2	2		1		9
62	2	1	680	1		8
45	1	1	1125	1		8
38	2	2		1		9
63	2	2		1		9
47	2	1	477	1		7
73	1	1	1100	1		1
71	2	1	375	1		7
89	2	1	402	2	3	5
70	1	2		2	1	7
68	2	1	700	1		3
29	2	1	707	1		7
80	2	2		1		1
71	1	1	1000	1		3
71	2	2		1		5
44	2	2		1		7
35	2	2		2	1	5
59	2	1	1300	1		7
575	2	1	836	1		8
61	1	1	151	1		8
66	2	1	6670	2	1	9
80	1	1	240	1		9
82	2	1	6528	2	1	9
42	2	1	542	1		1
68	1	1	229	1		5
55	2	2		1		3
35	1	1	691	2	1	9
64	1	2		1		7
79	1	1	2663	2	1	9
68	2	1	283	1		9
81	1	2		1		7
78	2	1	301	1		9
83	1	2		1		1
33	2	1	178	1		7
71	1	1	598	1		1
84	2	2		1		4
33	1	1	210	1		4,1
59	2	2		1		8
56	2	1	5524	1		9
45	2	1	620	1		3,2
73	2	2		1		7
65	2	1	3658	2	1	9
31	2	1	671	2	2	9
90	1	2		1		7
83	2	2		1		7
61	1	2		2	3	1
30	2	1	421	1		7
73	1	1	1712	1		9
24	1	1	730	2	3	9
72	2	2		1		1
61	2	1	601	1		1,6
75	2	2		1		1,2
82	2	2		1		1,9
67	2	2		1		10
79	2	2		1		1
72	2	2		1		7
63	1	2		1		7
81	2	1	372	1		7
61	1	2		1		7
71	2	2		1		3
29	1	1	361	1
29	1	2		2	2	4
82	1	2		1		2
85	2	1	1786	1		7
52	2	1	216	1		1
29	2	1	1770	1		9
65	2	2		1		8
76	2	1	73	1		8
58	2	2		2	4	4
62	2	1	50	1		7
58	1	2		1		8
51	1	2		1		1
41	2	2		1		7
78	2	1	233	1		2
61	1	1	432	1		4
85	2	1	359	1		7
62	1	2		1		8
75	2	2		2	1	9
28	2	1	50	1		1
45	2	1	360	1		7
73	1	2		1		9
84	2	2		1		7
62	2	1	842	1		7
56	1	2		1		7
63	2	1	1300	1		1
62	2	1	1536	1		6
51	1	2		1		9
62	2	1	354	1		7
79	2	2		1		1
50	1	1	3725	2	1	1
32	2	1	328	1		7
67	1	1	578	2	2	9
57	2	2		3		1
79	2	1	723	2	2	9
49	1	1	548	2	1	9
26	2	1	713	2	1	1
73	1	1	1545	2	2	3
63	1	1	357	1		7
77	2	2		1		4
56	2	1	123	1		9
51	1	1	5411	2	1	9
70	1	1	231	1		8
59	2	2		1		1
32	0	2		1		7
27	1	1	1341	2	2	9
34	2	1	255	1		7
26	2	1	321	1		7
67	1	1	294	1		4
63	2	1	828	2	2	9
87	2	1	542	1		8
67	1	2		2	3	9
79	0	1	291	1		8
86	2	2		1		10
79	2	1	213	1		8
29	1	2		2	1	9
88	2	2		1		9
68	2	2		1		9
77	2	1	736	1		9

## Sheet: Data key
CTPA PE finding		CTPA suppl finding					Time interval			XR performed		XR result			Gender	CTPA PE finding			d-dimer
1 = large main trunk		1 = pleural effusions													0 = missing	0 = missing			0= missing
2 = lobar		2 = consolidation					The value = number of days			0 = missing		1 = don't match CTPA			1 = male	1 = negative			1 = done
3 = segmental		3 = carcinoma								1 = done		2 = match CTPA			2 = female	2 = positive			2 = not done
4= subsegmental		4 = effusion and consolidation								2 = not done		3 = indeterminate				3 = indeterminate
		5 = lobar collapse														4 = not performed / cancelled
		6 =lymphadenopathy
		7= normal study
		8 = emphysema/bronchiectasis
		9= other
		10=pulmonary fibrosis
